# Supplementary material for: The Pattern Glare Test: Further Exploration of Methodological and Demographic Factors
Source: Invest Ophthalmol Vis Sci. 2025 Nov 19;66(14):49. doi: 10.1167/iovs.66.14.49 (PMC12641457; doi:10.1167/iovs.66.14.49)
Supplement: Supplement 1 [file iovs-66-14-49_s001.xlsx]

## Sheet: Table S1
Supplementary Table S1. Separately fitted binomial mixed-effects models for the number of AVDs per trial. Exponentiated coefficients (odds ratios) are reported. Note that estimates may be unstable at the extremes of the scale (i.e., for the highest numbers of AVDs).
Response variable	above 0	above 1	above 2	above 3	above 4	above 5	above 6
trial	1.00518	1.03155	1.03211	1.0454	1.04546	1.06947	0.856336
lateralization (left)	1.19361	0.60975	0.7263	0.693897	1.20482	1.314	3.92601
lateralization (right)	1.99514	1.70515	0.884644	1.35954	0.783586	0.712299	2.14162e-13
sex (male)	0.208796	0.0153438	0.0101715	0.0599578	0.449819	652755	1.09243e+158
age	0.922666	0.872173	0.850281	0.895838	0.950439	0.991724	1.1542
stimulus onset jitter	1.01117	1.14595	1.06467	1.12593	1.38268	1.23689	0.497165
prev. stim. (0.5 cpd grating)	0.97129	1.11284	1.3502	1.11596	1.31306	1.45207	1.88628
prev. stim. (3 cpd grating)	0.667365	0.625319	1.02405	1.00452	1.56137	0.471804	1.67547e-11
prev. stim. (14 cpd grating)	0.789778	0.83071	1.01484	0.873439	0.499817	8.77832e-17	5.84263e-12
migraine without aura	2.95078	2.74872	1.56789	1.51016	1.13763	0.96581	2.02441e-11
stimulus (0.5 cpd grating)	0.565471	0.583248	0.471273	0.319048	0.615482	1.54783e-05	0.0158541
stimulus (3 cpd grating)	13.9977	19.0621	17.9279	17.1113	44.4978	220284	2595649000
stimulus (14 cpd grating)	30.3242	25.8952	26.1914	28.9076	41.7552	364444	1333705000
sex (male) * migraine	0.579889	1.01377	1.76371	2.23266	0.640561	1.4413e-10	7852890000000000
sex (male) * age	1.03235	1.12903	1.14542	1.04263	0.985891	0.521762	5.73841e-09

## Sheet: Table S2
Supplementary Table S2. Separately fitted binomial mixed-effects models for comfort ratings per trial. Exponentiated coefficients (odds ratios) are reported. Note that the estimates may be unstable at the extremes of the scale (i.e., positive comfort ratings).
Response variable	above -5	above -4	above -3	above -2	above -1	above 0	above 1	above 2	above 3	above 4
trial	0.938542	0.939997	0.957872	0.961274	0.961691	0.958245	0.947102	0.94506	0.929805	0.960266
lateralization (left)	42.4095	2.99559	1.50963	0.978382	1.09605	1.07423	0.722592	0.760781	0.436534	0.610638
lateralization (right)	0.235168	1.03961	2.21346	2.05292	0.981543	1.12031	1.14916	1.5457	1.45437	0.962248
sex (male)	7.19901e-16	0.35568	0.0293406	0.169805	0.064183	1.40357	0.297798	47.272	87.2644	0.223513
age	0.880222	0.971424	0.936496	0.99228	0.978162	0.91386	0.849275	0.961622	1.03639	0.85101
stimulus onset jitter	1.31706	1.09245	0.959403	0.891653	0.973239	1.01062	0.896644	0.884965	1.02715	1.18668
prev. stim. (0.5 cpd grating)	2.28594	0.615812	0.845005	0.789455	1.00608	1.15967	1.19786	1.13525	0.764036	0.750707
prev. stim. (3 cpd grating)	1.48837	1.0398	1.21555	0.850331	1.2943	1.13742	0.884721	0.802747	0.805408	0.784243
prev. stim. (14 cpd grating)	0.84031	0.270797	0.844158	0.814188	1.12185	1.06791	1.19397	0.823612	1.02665	0.828752
migraine without aura	1.79751	1.2438	1.05434	0.657344	0.518138	1.58952	3.65989	1.52808	2.33442	1.34059
stimulus (0.5 cpd grating)	656245300000	0.701498	1.15049	1.70927	1.39617	0.971884	0.974939	0.860912	0.802945	1.43141
stimulus (3 cpd grating)	0.0688044	0.0443607	0.0897347	0.0991513	0.118744	0.473992	0.46808	0.264339	0.18934	0.369724
stimulus (14 cpd grating)	0.0355504	0.0147145	0.0555492	0.0706135	0.0961861	0.450077	0.444689	0.411145	0.371344	0.392229
sex (male) * migraine	1.64136	0.351484	0.510645	0.845847	1.12859	0.904249	0.522763	1.25091	0.487729	0.179211
sex (male) * age	5.58063	1.08728	1.21955	1.13782	1.19816	1.00212	1.06237	0.859654	0.839688	1.08987
